# Supplementary material for: DNMT3A/miR-129-2-5p/Rac1 Is an Effector Pathway for SNHG1 to Drive Stem-Cell-like and Invasive Behaviors of Advanced Bladder Cancer Cells
Source: Cancers (Basel). 2022 Aug 27;14(17):4159. doi: 10.3390/cancers14174159 (PMC9454896; doi:10.3390/cancers14174159)
Supplement: Supplementary file 1 [file cancers-14-04159-s001.zip]

Archive with 2 entries (2 files):
- cancers-1867923-File S1.pdf
- cancers-1867923-supplementary.pdf
